# Supplementary material for: Insights into the Virulence and Antimicrobial Resistance of Staphylococcus hyicus Isolates from Spanish Swine Farms
Source: Antibiotics (Basel). 2024 Sep 11;13(9):871. doi: 10.3390/antibiotics13090871 (PMC11428503; doi:10.3390/antibiotics13090871)
Supplement: Supplementary file 1 [file antibiotics-13-00871-s001.zip › Table S1.xlsx]

## Sheet: Sheet1
Supplementary Table S1. Combination of virulence factor (VF) genes in 49 Staphylococcus hyicus isolates from Spanish swine farms.
VF genes combination	Frequency (n)	Percentage (%)
No VF	25	51.0204
ExhC, SHETA	6	12.2449
ExhB	4	8.16327
ShetA	4	8.16327
ExhA	3	6.12245
ExhB, SHETA	2	4.08163
ExhD, SHETA	2	4.08163
ExhD	1	2.04082
ExhA, ExhC, ExhD	1	2.04082
ExhA, ExhC, ExhD, SHETB	1	2.04082
