# Supplementary material for: Insights into the Virulence and Antimicrobial Resistance of Staphylococcus hyicus Isolates from Spanish Swine Farms
Source: Antibiotics (Basel). 2024 Sep 11;13(9):871. doi: 10.3390/antibiotics13090871 (PMC11428503; doi:10.3390/antibiotics13090871)
Supplement: Supplementary file 1 [file antibiotics-13-00871-s001.zip › Table S2.xlsx]

## Sheet: Sheet1
Supplementary Table S2. Combination of phenotypic antimicrobial resistance (AMR) at the class level in 49 Staphylococcus hyicus isolates from Spanish swine farms.
AMR pattern	Frequency (n)	Percentage (%)
Phenicols, Pleuromutilins, Tetracyclines, Penicillins, Aminoglycosides, Macrolides, Lincosamides	6	12.2449
Phenicols, Pleuromutilins, Tetracyclines, Penicillins, Quinolones, Macrolides, Lincosamides	4	8.16327
Pleuromutilins, Tetracyclines, Penicillins, Lincosamides	4	8.16327
Pansusceptible	3	6.12245
Phenicols, Pleuromutilins, Tetracyclines, Penicillins, Macrolides, Lincosamides	3	6.12245
Phenicols, Pleuromutilins, Tetracyclines, Penicillins, Quinolones, Aminoglycosides, Macrolides, Lincosamides	3	6.12245
Phenicols, Tetracyclines, Penicillins, Quinolones, Macrolides, Lincosamides	2	4.08163
Pleuromutilins, Tetracyclines, Penicillins, Aminoglycosides, Macrolides, Lincosamides	2	4.08163
Pleuromutilins, Tetracyclines, Penicillins, Quinolones, Macrolides, Lincosamides	2	4.08163
Cephalosporins, Pleuromutilins, Penicillins, Quinolones, Lincosamides	1	2.04082
Cephalosporins, Tetracyclines	1	2.04082
Phenicols, Pleuromutilins, Penicillins, Quinolones, Lincosamides	1	2.04082
Phenicols, Pleuromutilins, Penicillins, Quinolones, Macrolides, Lincosamides	1	2.04082
Phenicols, Pleuromutilins, Quinolones, Lincosamides	1	2.04082
Phenicols, Pleuromutilins, Tetracyclines, Macrolides, Lincosamides	1	2.04082
Phenicols, Pleuromutilins, Tetracyclines, Penicillins, Quinolones, Macrolides, Lincosamides, Sulfonamides	1	2.04082
Phenicols, Tetracyclines, Penicillins, Macrolides, Lincosamides	1	2.04082
Pleuromutilins	1	2.04082
Pleuromutilins, Lincosamides	1	2.04082
Pleuromutilins, Macrolides, Lincosamides	1	2.04082
Pleuromutilins, Penicillins, Lincosamides	1	2.04082
Pleuromutilins, Penicillins, Quinolones	1	2.04082
Pleuromutilins, Quinolones, Lincosamides	1	2.04082
Pleuromutilins, Tetracyclines, Penicillins, Aminoglycosides, Lincosamides	1	2.04082
Pleuromutilins, Tetracyclines, Penicillins, Macrolides, Lincosamides	1	2.04082
Pleuromutilins, Tetracyclines, Penicillins, Quinolones, Lincosamides, Sulfonamides	1	2.04082
Pleuromutilins, Tetracyclines, Quinolones, Macrolides, Lincosamides	1	2.04082
Tetracyclines	1	2.04082
Tetracyclines, Penicillins	1	2.04082
